# Supplementary material for: Genome-wide transcriptional changes induced by phagocytosis or growth on bacteria in Dictyostelium
Source: BMC Genomics. 2008 Jun 17;9:291. doi: 10.1186/1471-2164-9-291 (PMC2443395; doi:10.1186/1471-2164-9-291)
Supplement: Additional file 1 — Complete list of genes regulated by phagocytosis (cluster 1/5/7). The genes are grouped in categories, according to the categorization scheme for D. discoideum that is based on the yeast classification scheme [37]. The DDB number of each gene is indicated on the first column (information can be collected by connecting to the dictyBase [36]), followed by the annotation. Annotations without acronyms in italics indicate genes, whose protein products are not unambiguously identified or are unknown. Values of log2 ratio for comparisons A, B or C (see Table 1) are shown in columns 3, 4 or 5, respectively. Positive values (up-regulation) are in yellow, negative values (down-regulation) in grey. [file 1471-2164-9-291-S1.xls]

## Sheet: Table S1
Additional File 1. Complete list of genes regulated by phagocytic stimuli (cluster 1/5/7).
		log2ratio
		Comparison
DDB Name	Annotation	A	B	C
1 Metabolism
DDB0169112	NAD-dependent epimerase/dehydratase family protein	1.28738
DDB0189530	Metal-dependent protein hydrolase domain-containing protein	1.08675
DDB0203727	AhpC/TSA family protein	-1.03422
DDB0204808	AhpC/TSA family protein	-1.18449
DDB0219524	adhfe1, Fe-containing alcohol dehydrogenase 1	-1.19541
DDB0186919	adhA, alcohol dehydrogenase	-1.23026
DDB0218378	selD, selenophosphate synthetase	-1.44922
DDB0189221	ats1, sulfate adenylyltransferase	-1.66969
DDB0206002	achA, acetylcholinesterase	-2.14		-1.26
DDB0187958	gchA, GTP cyclohydrolase I (EC 3.5.4.16)	-2.1597		-1.68154
DDB0169357	thfA, methylenetetrahydrofolate dehydrogenase	-2.34064
DDB0187375	chdh, choline dehydrogenase	-2.74256
1.01 Amino-acid metabolism
DDB0188068	gadB, glutamate decarboxylase B (EC 4.1.1.15)	2.24776	1.04159	1.20617
DDB0206436	gadA, glutamate decarboxylase A	1.62348
DDB0187742	hisl, histidine ammonia-lyase (EC 4.3.1.3)	1.57244
DDB0187716	ftcdA, formimidoyltransferase-cyclodeaminase (EC 2.1.2.5)	1.32034
DDB0187528	cyso, cysteine dioxygenase	1.30169
DDB0219438	prmt2, protein arginine methyltransferase	1.24
DDB0186679	dhps, deoxyhypusine synthase	1.08
DDB0187484	gdhA, glutamate dehydrogenase	1.04913
DDB0167252	prodh, proline dehydrogenase	1.04357
DDB0188868	fthS, 10-formyltetrahydrofolate synthetase	1.02092
DDB0188511	adprh, ADP-ribosylarginine hydrolase	1.01078
DDB0186419	sdh, saccharopine dehydrogenase	-1.00323
DDB0190313	cysA, cystathionine gamma-synthase (EC 4.2.99.9)	-1.02623
DDB0190692	serC, phosphoserine aminotransferase (EC 2.6.1.52)	-1.19838
DDB0167649	pyd3, beta-alanine synthase (EC 3.5.1.6)	-1.33186		-1.18567
DDB0190334	argD, acetylornithine transaminase	-1.57923
DDB0169465	ddcB, putative diaminopimelate decarboxylase	-1.67699		-1.07968
DDB0218638	aass, putative lysine-ketoglutarate reductase/saccharopine dehydrogenase	-1.80094
DDB0186887	argC, N-acetyl-gamma-glutamyl-phosphate reductase	-1.81053
DDB0203991	serA, D-3-phosphoglycerate dehydrogenase	-3.41135	-1.63269	-1.77866
1.03 Nucleotide metabolism
DDB0187011	Putative tRNA pseudouridine synthase	2.44823
DDB0169373	guaD, guanine deaminase (EC 3.5.4.3)	1.42
DDB0167798	udkB, uridine kinase	1.33578
DDB0190860	aprt, adenine phosphoribosyltransferase	1.23543
DDB0185676	madt, dimethyladenosine transferase (EC 2.1.1.-)	1.21248
DDB0203208	grxB, glutaredoxin	1.14025
DDB0204297	dkc1, pseudouridine synthase family protein	1.00365
DDB0167867	purF, amidophosphoribosyltransferase	-1.01205
DDB0187891	purB, adenylosuccinate lyase (EC 4.3.2.2)	-1.11449
DDB0167009	pyr4, dihydroorotate dehydrogenase (EC 1.3.99.11)	-1.14305
DDB0217008	Cytidine and deoxycytidylate deaminase	-1.24		-1.18
DDB0186131	prsA, phosphoribosyl pyrophosphate synthetase	-1.36673
DDB0217018	qprt, nicotinate-nucleotide diphosphorylase	-1.42262
DDB0217901	purH, AICAR transformylase/IMP cyclohydrolase	-1.56508
DDB0186970	uox, uricase	-1.78204
DDB0188738	purD, phosphoribosylamine-glycine ligase	-2.05444	-1.00824	-1.04619
DDB0189681	pyd1, dihydropyrimidine dehydrogenase	-2.11
1.05 C-compound and carbohydrate metabolism
DDB0189256	lyC2, lysozyme C-type	1.21
DDB0167824	lyT4-2, lysozyme T4-type (EC 3.2.1.17)	1.06
DDB0206255	gnpda1, glucosamine-6-phosphate deaminase	-1.00576
DDB0187974	aldhC, aldehyde dehydrogenase (EC 1.2.1.3)	-1.04137
DDB0204317	parG, poly(ADP-ribose) glycohydrolase	-1.06
DDB0169506	gtr2, alpha amylase domain-containing protein	-1.13799
DDB0204359	ugpB, UDP-glucose pyrophosphorylase 2	-1.23972
DDB0185652	Glucose/ribitol dehydrogenase family protein	-1.24014		-1.08997
DDB0167552	lyEh1, lysozyme Eh-type	-1.348
DDB0217722	manH, beta-mannosidase	-1.37872
DDB0167345	Glucose/ribitol dehydrogenase family protein	-1.40544
DDB0190788	Putative cellulase (glycosyl hydrolase family 5)	-1.42419
DDB0184132	gerD, germination protein 270G	-1.44
DDB0203268	glgB, 1,4-alpha-glucan branching enzyme	-1.57482
DDB0188841	Glucose/ribitol dehydrogenase family protein	-1.58831
DDB0167489	alyB, lysozyme	-1.62
DDB0167491	alyA, lysozyme	-1.72		-1.67
DDB0167490	alyC, lysozyme	-1.78092		-1.47247
DDB0188940	aldhB, aldehyde dehydrogenase (EC 1.2.1.3)	-1.79385
DDB0217279	alyD-2, lysozyme	-1.83362		-1.67851
DDB0188939	aldhA, aldehyde dehydrogenase (EC 1.2.1.3)	-1.85068
DDB0188645	uppA, UTP-glucose-1-phosphate uridylyltransferase (EC 2.7.7.9)	-1.90199		-1.01248
DDB0204822	nagB, beta-hexosaminidase A precursor (EC 3.2.1.52)	-1.93633		-1.23844
DDB0204542	amyA, putative alpha-amylase	-1.95332
DDB0216917	Glucose/ribitol dehydrogenase family protein	-1.97907		-1.23091
DDB0167078	Glycosyl hydrolase 25 protein (EC:3.2.1.17)	-2.18811
DDB0190556	gaa, alpha-glucosidase	-2.49754
DDB0187255	nagA, beta-N-acetylhexosaminidase (EC 3.2.1.52)	-2.50774		-1.52538
DDB0184287	manA, alpha-mannosidase (EC 3.2.1.24)	-3.04482
DDB0186848	nagB1, glucosamine-6-phosphate isomerase	-3.17829	-1.53384	-1.64445
DDB0190742	Glucose/ribitol dehydrogenase family protein	-3.33598		-1.89989
1.06 Lipid, fatty-acid and isoprenoid metabolism
DDB0219652	cinB, vegetative specific protein H5	1.225
DDB0168409	acact, acetyl-CoA acetyltransferase (EC 2.3.1.9)	1.16515
DDB0192021	sqle, squalene monooxygenase	1.06255
DDB0203554	Beta-ketoacyl synthase family protein	1.06033
DDB0190243	Emopamil binding thioredoxin-related protein	1.04
DDB0218563	Putative phospholipid/glycerol acyltransferase	-1.0051
DDB0190208	stlA, putative polyketide synthase	-1.07555
DDB0185725	cpacs, Cyclopropane-fatty-acyl-phospholipid synthase	-1.08629
DDB0202315	BA304I5.1, lipase (EC 3.1.1.3) (Fragment)	-1.09869
DDB0205010	sglA, sphingosine-1-phosphate lyase	-1.14704
DDB0168967	nrf-6, putative acyltransferase family protein	-1.16792
DDB0169275	Similar to GNS1/SUR4 family protein 9	-1.24052
DDB0204189	psd, phosphatidylserine decarboxylase proenzyme 2 precursor (EC 4.1.1.65)	-1.25
DDB0185956	sapB1, saposin B domain-containing protein	-1.2825
DDB0184555	dcd1B, acid ceramidase-like protein	-1.28767
DDB0202700	Beta-ketoacyl synthase family protein	-1.65664
DDB0204468	pssA, phosphatidyl serine synthase	-1.70726
DDB0186550	ppt1, palmitoyl protein thioesterase 1	-1.72		-1.49
DDB0168618	GNS1/SUR4 family protein	-2.71066		-1.87527
DDB0205877	lipA, putative arachidonate 12-lipoxygenase	-2.82
DDB0219349	hgsA, 3-hydroxy-3-methylglutaryl-CoA-synthase	-2.96
DDB0205389	aclyA, ATP citrate lyase (EC 4.1.3.8)	-3.9
DDB0205386	aclyB, ATP citrate lyase (EC 4.1.3.8).	-4.25	-2.21	-2.04
2 Energy
2.01 Glycolysis and gluconeogenesis, 2.07 Pentose phosphate pathway
DDB0204015	ldhA, D-lactate dehydrogenase	1.16323
DDB0217233	g6pd-2, glucose-6-phosphate dehydrogenase (EC 1.1.1.49)	-1.0496
2.11 Electron transport, 2.13 Respiration
DDB0185602	NADPH-dependent FMN reductase family protein	2.24
DDB0184402	fhbB, flavohemoglobin	1.7		1.07
DDB0217305	ddo-1, D-aspartate oxidase	1.4299
DDB0187575	Flavoprotein monooxygenase domain-containing protein	1.24896
DDB0188339	Putative amino oxidase	1.09914
DDB0217711	cchl, cytochrome c1 heme lyase	1.03
DDB0217897	Similar to cytochrome b5	1.02363
DDB0217384	CYP508A1-2, cytochrome P450 family protein	-1.04187
DDB0188774	External rotenone-insensitive NADPH dehydrogenase	-1.25902
DDB0183806	Amine oxidase	-2.28143
DDB0216611	NAD(P) transhydrogenase alpha subunit (EC 1.6.1.1)	-2.58375
2.25 Oxidation of fatty acids
DDB0185429	acoA, acyl-CoA oxidase	-1.08
DDB0169270	Acyl-CoA oxidase	-2.05729		-1.24272
70.16 Mitochondrion
DDB0187006	timm23, mitochondrial import inner membrane translocase, subunit Tim23	1.22671
DDB0187558	timm17, mitochondrial import inner membrane translocase, subunit Tim17	1.21398
DDB0206364	mcfJ, mitochondrial substrate carrier family protein	1.16196
DDB0186334	sfxn, sideroflexin, tricarboxylate/iron carrier	1.10224
DDB0216534	ancA, ADP/ATP translocase	1.00476
DDB0186253	timm10, mitochondrial import inner membrane translocase subunit (TIM10)	1.00142
DDB0187232	mcfC, mitochondrial substrate carrier family protein	-1.11226
70.19 Peroxisome
DDB0206579	mcfQ, mitochondrial substrate carrier family protein	-1.44771
11 Transcription
DDB0217706	RNA-binding region RNP-1-containing protein	1.42574
DDB0219556	hag2, GCN5-related N-acetyltransferase	1.39156
DDB0192063	Tudor domain-containing protein	1.23464
DDB0219656	hbx3, putative homeobox transcription factor	1.2182
DDB0206328	hag1, GCN5-related N-acetyltransferase	1.2097
DDB0218175	utp6, U3 small nucleolar ribonucleoprotein	1.18939		1.71653
DDB0189850	rpa43, RNA polymerase I subunit	1.11869
DDB0204960	ddx18, putative RNA helicase	1.10627		1.32529
DDB0218705	snrpD2, putative small nuclear ribonucleoprotein D2	1.09803
DDB0204190	rpa5, RNA polymerase subunit	1.09439
DDB0188659	RNA-binding region RNP-1-containing protein	1.06521
DDB0187500	jcdG, transcription factor jumonji	1.05
DDB0192008	rpa2, RNA polymerase I, second largest subunit	1.03647
DDB0217613	wrky1, putative WRKY transcription factor	-1.57618
DDB0202276	srfC, MADS-box transcription factor	-2.46		-1.69
12 Protein synthesis; 14 Protein modification
DDB0183976	prmt1, protein arginine methyltransferase	1.99983
DDB0217941	Putative S-adenosylmethionine-dependent methyltransferase	1.7574		1.48461
DDB0169516	dph5, diphthamide biosynthesis protein 5	1.72
DDB0205229	fsjA, rRNA methyltransferase	1.60727
DDB0218201	wdr12, ortholog of mammalian wdr12 and yeast YTM1	1.51
DDB0186041	fut5, alpha-3/4-fucosyltransferase	1.17
DDB0188692	tgfnp1, TGF beta-inducible nuclear protein 1	1.13407
DDB0167566	Putative S-adenosylmethionine-dependent methyltransferase	1.01213
DDB0218135	adprt1A, NAD(+) ADP-ribosyltransferase-1A (EC 2.4.2.30)	-1.1
DDB0190308	Putative nucleoporin 160	-1.24545
DDB0203596	O-methyltransferase	-1.29361
DDB0189501	Putative S-adenosylmethionine-dependent methyltransferase	-1.7064
12.01 Ribosomal proteins
DDB0187700	bxdc2, brix domain-containing protein	1.95842		1.12429
DDB0167740	Ribosome biogenesis regulatory protein homolog	1.63752
DDB0168982	rlp24, ribosomal protein L24-like protein	1.53164
DDB0186705	bxdc5, ribosome production factor	1.38128
DDB0205232	wdr46, U3 small nucleolar ribonucleoprotein	1.30703
DDB0185580	utp15, U3 small nucleolar ribonucleoprotein	1.22
DDB0184273	bxdc1, brix domain-containing protein	1.1738
DDB0185996	mrpl15, ribosomal protein L15	1.11981
DDB0216552	Ribosome recycling factor	1.07437
DDB0215280	S4 RNA-binding domain-containing protein	1.05469
DDB0218191	Ribosomal protein S10	1.01291
DDB0169107	Putative ribosomal protein S17	1.01051
12.04 Translation factors
DDB0203843	eIF6, eukaryotic translation initiation factor 6	1.55116
DDB0168640	eIF3s6ip, eukaryotic translation initiation factor 3 (eIF3) subunit 6 interacting protein	1.12957
DDB0216584	eIF4e, eukaryotic translation initiation factor 4E	1.11605
12.10 t-RNA synthetases
DDB0167533	hisS, histidyl-tRNA synthetase (EC 6.1.1.21)	1.20409
DDB0169365	valS1, valyl-tRNA synthetase	-1.08222	-2.47176	1.38954
14.13 Proteolysis
DDB0187806	fmetdf, formylmethionine deformylase	1.03066
DDB0206379	Putative carboxypeptidase	-1.12978
DDB0201767	Putative AT4g38220/F20D10_340 peptidase	-1.17971
DDB0168251	cprE, cysteine proteinase 5 precursor	-1.23342		-1.01236
DDB0218192	cprB, cysteine proteinase 2 precursor (EC 3.4.22.-)	-1.40077
DDB0185750	ctsB, cathepsin B precursor (EC 3.4.22.-)	-1.47665
DDB0217818	Putative ubiquitin carboxyl-terminal hydrolase	-1.58
DDB0215923	Zinc finger, N-recognin domain-containing protein	-1.69751
DDB0190087	ssprA, putative subtilisin serine protease family (S8)	-1.70744
DDB0205428	cprE1, similar to cysteine proteinase 5 (EC 3.4.22.-).	-1.71847		-1.31321
DDB0204719	Aminobenzoyl-glutamate utilization protein A homolog	-1.74184		-1.0568
DDB0167727	Similar to carboxypeptidase (Homo sapiens) vitellogenic-like	-2.08076		-1.45895
14.04 Vesicle traffic
DDB0168590	rabR, rab GTPase	2.1032
DDB0216892	lvsB, similar to Large Volume Sphere mutant lvsA	-1.20313
DDB0190014	rabQ, rab GTPase	-1.23161		-1.12357
DDB0202200	lmpA, lysosomal integral membrane glycoprotein	-1.25837
DDB0187116	vps13A, vacuolar protein sorting	-1.57
DDB0187256	lmpB, lysosomal integral membrane protein II	-3.15236	-1.16886	-1.98349
20 Transport facilitation
DDB0205242	Similar to glucose/ribose porter family protein	2.81	1.76	1.05
DDB0184575	Similar to Na+/H+ antiporter	1.58
DDB0184366	Cation transport protein	1.18273
DDB0219297	kup1, potassium transporter	1.11511		1.56206
DDB0189650	atp2, sodium/potassium-transporting ATPase alpha chain 2 (EC 3.6.3.10)	-1.27054
DDB0189654	Putative sugar transporter	-1.35
DDB0184386	Major facilitator superfamily protein	-1.81313
DDB0204172	Major facilitator superfamily protein	-1.96071
DDB0202615	nramp1, natural resistance-associated macrophage protein	-2.19701
20.03.25 ABC Transporters
DDB0189512	abcA2, ABC transporter A family protein	1.39796
DDB0191781	tagA, serine protease/ABC transporter	-1.21071
DDB0217304	Putative ABC transporter AbcG17	-1.97572
DDB0188383	abcG16, ABC transporter G family protein	-2.00699
DDB0216692	abcG22, ABC transporter G family protein	-2.72979
10 Cell cycle and DNA processing
DDB0190416	tatD4, tatD related DNase	1.7921
DDB0201857	Putative deoxyribonuclease II	1.35583
DDB0186580	alkB, alkylated DNA repair protein	1.09586
DDB0216882	cks1, cyclin-dependent kinases regulatory subunit	1.10103
DDB0190305	Similar to cyclin B1 interacting protein 1	-1.48		-1.14
DDB0188966	dnase2, deoxyribonuclease II	-2.34963
70.04 Cytoskeleton
DDB0204976	arcB, actin related protein 2/3 complex, subunit 2	-1.10329
DDB0186963	mhcA, myosin II heavy chain	-1.12015
DDB0216663	abnA, actobindin	-1.13306
DDB0188184	arpA, alpha-centractin	-1.17556
DDB0187178	act29, actin	-1.28115
DDB0184483	mlkB, myosin light chain kinase (EC 2.7.1.117)	-1.33154
DDB0191133	abpA, alpha-actinin	-1.38712
DDB0186278	limB, LIM protein	-1.42386
DDB0205549	dynE, dynactin subunit p25	-1.47
DDB0188280	myoB, myosin IB heavy chain	-1.48192
DDB0217010	act34_ps, actin-like protein	-1.57014		-1.03397
DDB0167585	act17, actin 2 subtype 2	-1.57276		-1.71649
DDB0190657	act26, actin	-1.57429
DDB0201835	armc8, armadillo repeat-containing protein	-1.61381
DDB0203294	myoK, myosin IK	-1.71419
DDB0187504	limD1, LIM-type zinc finger-containing protein	-1.90624		-1.6
DDB0167337	myoD, myosin ID heavy chain	-2.14502
DDB0204382	fimA, fimbrin	-2.15694	-1.4186	-1.67773
DDB0188380	sevA, severin	-3.1447	-1.19383	-1.95087
32 Stress response
DDB0185738	hspP, HSP20-like chaperone	1.55468
DDB0206576	ddjB5, heat shock protein DnaJ	1.43616
DDB0186670	hspN, heat shock protein Hsp70 family protein	1.40133		1.11813
DDB0185739	hspQ, HSP20-like chaperone	1.29401
DDB0204479	djn2, heat shock protein DnaJ	1.20938
DDB0187651	cpn10A, chaperonin Cpn10 family protein	1.20391
32.07 Detoxification
DDB0168563	Putative glutathione S-transferase	-1.08
DDB0185328	sodB, superoxide dismutase	-1.28
DDB0167587	Putative GST-related protein (EC 2.5.1.18)	-2.18
DDB0185305	sodC, superoxide dismutase	-2.26		-1.47
DDB0206511	Putative glutathione S-transferase	-2.4
DDB0217453	Putative glutathione S-transferase	-2.58
30 Signal transduction
DDB0187209	Frizzled cysteine rich domain-containing protein	1.64875
DDB0187807	cmbB, calmodulin-binding protein CaM-BP46	1.34
DDB0189226	tirC, TIR-like domain-containing protein	1.22
DDB0168317	aprD, PhoPQ-activated pathogenicity-related protein	1.00095
DDB0188098	cap, cyclase associated protein	-1.06
DDB0189546	Pleckstrin homology domain-containing protein	-1.13177
DDB0204594	aprA, PhoPQ-activated pathogenicity-related protein	-1.19647
DDB0204348	psiF, discoidin-inducing complex protein	-1.21
DDB0185997	regA, cAMP phosphodiesterase (EC 3.1.4.17)	-1.23729
DDB0201803	cf45-1, component of the counting factor complex	-1.72022
DDB0204408	pdiA, cAMP phosphodiesterase inhibitor	-1.74
DDB0190298	nxnA, annexin VII (synexin)	-1.76968
DDB0168417	Putative sterile alpha motif homology, PH domain-containing protein	-2.5913
30.05 Receptor proteins
DDB0168536	rta1, RTA1 protein	1.30925
DDB0204772	grlC, G-protein-coupled receptor family 3 protein 3	-1.0688
DDB0204771	grlH, G-protein-coupled receptor family 3 protein 8	-1.35991
DDB0183990	NPC1-domain containing protein	-1.46962
DDB0184225	fscJ, frizzled and smoothened-like sans CRD protein	-1.52198
DDB0218632	fslK, frizzled and smoothened-like protein	-1.73554
30.01.09.09 Phospholipases
DDB0167494	plbF, phospholipase B-like protein	-1.61
DDB0216780	plbB, phospholipase B-like protein	-1.7
DDB0168334	plbA, phospholipase B	-2.25
DDB0169258	plbE, phospholipase B-like protein	-2.9	-1.3	-1.6
30.01.05.05 G-proteins and regulators of GTPases
DDB0186221	gxcC, pleckstrin homology (PH) domain-containing protein, rhoGEF domain-containing protein, armadillo repeat-containing protein	-1
DDB0191778	gefF, ras guanine nucleotide exchange factor	-1.09873
DDB0189139	gacL, rhoGAP domain-containing protein	-1.12402
DDB0219279	gacM, rhoGAP domain-containing protein	-1.14793
DDB0217497	gefM, ras guanine nucleotide exchange factor	-1.18317
DDB0191908	Ras GTPase domain-containing protein	-1.24794
DDB0206535	gpaL, G-protein subunit alpha 12	-1.25681
DDB0204445	gefI, ras guanine nucleotide exchange factor	-1.32654
30.01.05.01 Protein kinases
DDB0190837	mkcG, STE group kinase	2.2346
DDB0188113	pkbB, AKT family protein kinase	-1.12509
DDB0202066	pakC, P21-Activated protein kinase	-1.16		-1.01
DDB0218184	nek5, NEK family protein kinase	-1.27344
DDB0217288	dhkE4, histidine kinase	-1.49
DDB0218646	samkB, SAMK family protein kinase	-1.5275
30.02 Phosphatases
DDB0188079	mtmr2, myotubularin-related protein 2	1.83381
DDB0185527	clpeA, calcineurin-like phosphoesterase	1.22
DDB0168924	plip, phosphatidylinositol phosphatase	1.01291
DDB0186510	Putative tyrosine specific protein phosphatase	-1.00975
DDB0186173	Histidine acid phosphatase	-1.06044
DDB0204253	clpeB, calcineurin-like phosphoesterase	-1.13
DDB0217256	Protein tyrosine phosphatase 3 (EC 3.1.3.48)	-1.17
DDB0229811	fcpA, putative CTD phosphatase	-1.24631
DDB0189876	clpeC, calcineurin-like phosphoesterase	-1.73
DDB0186460	clpeD, calcineurin-like phosphoesterase	-1.8
DDB0204837	clpeE, calcineurin-like phosphoesterase	-1.86
DDB0191955	clpeF, calcineurin-like phosphoesterase	-2.53
34.07 Adhesion
DDB0192108	Carbohydrate-binding domain-containing protein	2.82
DDB0217521	gp138B2, similar to gp138b (Dictyostelium discoideum)	1.26373		1.26953
DDB0187994	bysl, bystin	1.10496
DDB0187975	sadA, substrate adhesion molecule precursor	-1.30227
DDB0217012	tn-h1, similar to tenascin (Homo sapiens)	-1.66956
DDB0216608	tn-x1, similar to tenascin X	-2.91879		-1.70642
99 Unknown function
DDB0168341	Hypothetical protein	3.73879	1.88971	1.84908
DDB0191817	TRAF-type zinc finger-containing protein	2.21053
DDB0186062	Hypothetical protein	1.92653
DDB0201817	Hypothetical protein	1.85131
DDB0215459	Hypothetical protein	1.83228
DDB0191783	Hypothetical protein	1.79159
DDB0185669	Hypothetical protein	1.70832
DDB0218384	Hypothetical protein	1.61369
DDB0217196	Hypothetical protein	1.51755
DDB0168893	Hypothetical protein	1.26751
DDB0185511	Hypothetical protein	1.18927
DDB0187734	Methyltransferase type 11 domain-containing protein	1.15829
DDB0219276	Hypothetical protein	1.15522
DDB0169019	Protein of unknown function	1.13666
DDB0187301	gnl3, guanine nucleotide binding protein 3	1.13507
DDB0187831	Hypothetical protein	1.13332
DDB0169278	Hypothetical protein	1.12938
DDB0188691	C2H2-type zinc finger-containing protein	1.11798
DDB0186233	Hypothetical protein	1.10865
DDB0217676	Hypothetical protein	1.10239
DDB0203480	Hypothetical protein	1.09651
DDB0169405	Hypothetical protein	1.08837
DDB0206390	Hypothetical protein	1.07299
DDB0204238	Hypothetical protein	1.07163
DDB0188952	WD domain, G-beta repeat containing protein	1.07158
DDB0219806	Hypothetical GRAM domain protein	1.07102
DDB0204871	Hypothetical protein	1.05392
DDB0217811	Hypothetical protein	1.04344
DDB0186785	Hypothetical protein	1.03105
DDB0190381	DDHD domain-containing protein	1.00898
DDB0168734	Hypothetical protein	-1.02616
DDB0218432	Hypothetical protein	-1.0371
DDB0191754	Hypothetical protein	-1.06692
DDB0217648	HEAT repeat-containing protein	-1.06883
DDB0187960	Hypothetical protein	-1.071
DDB0204138	Hypothetical protein	-1.07699
DDB0168615	egeA, C2 domain-containing protein	-1.0905
DDB0205972	Hypothetical protein	-1.09151
DDB0187694	Hypothetical protein	-1.09559
DDB0167709	Patatin family protein (fragment of DDB0235284)	-1.10762
DDB0217513	Hypothetical protein	-1.13143
DDB0167434	Hypothetical protein	-1.16104
DDB0203550	Hypothetical protein	-1.212
DDB0204325	cupJ, ricin B lectin domain-containing protein	-1.225
DDB0217161	Hypothetical protein	-1.23815
DDB0217603	Hypothetical protein	-1.25886
DDB0216956	Hypothetical 97.7 kDa protein	-1.26178
DDB0215256	Hypothetical protein	-1.27303
DDB0218469	Hypothetical protein	-1.29658
DDB0219887	Hypothetical protein	-1.30343
DDB0218034	Hypothetical protein	-1.39846
DDB0206195	Hypothetical protein	-1.41086
DDB0217972	WD40 repeat-containing protein	-1.42502
DDB0188965	LIM-type zinc finger-containing protein	-1.46234
DDB0203248	Putative polypeptide	-1.46767		-1.06372
DDB0190624	sigJ, unknown protein	-1.49098
DDB0189679	Hypothetical protein	-1.50929
DDB0217426	Hypothetical protein. Transglutaminase-like superfamily domain containing protein.	-1.52		-1.47
DDB0201804	Hypothetical protein	-1.53632
DDB0185966	Hypothetical protein	-1.63147
DDB0187779	Hypothetical protein	-1.68838
DDB0187583	MGC68542 protein	-1.74156
DDB0184470	Hypothetical protein	-2.33767
DDB0216728	WD40 repeat-containing protein	-2.39146		-1.41728
DDB0218530	Hypothetical protein	-2.77402		-1.55081
DDB0217545extraexon	Similar to cell wall surface anchor family protein (Streptococcus pneumoniae)	-3.22404		-2.19683
DDB0204367	Hypothetical protein	-3.65349	-1.58448	-2.06901
Unknown function - Putative secreted or membrane proteins
DDB0219898	Hypothetical protein	3.46149	2.08239	1.3791
DDB0168340	Hypothetical protein	3.02809	1.54367	1.48442
DDB0206459	Hypothetical protein	2.47556		1.28933
DDB0219630	Protein of unknown function	2.02697
DDB0169178	Hypothetical protein	1.68666
DDB0204786	Zinc finger RING-type profile-containing protein	1.67881		1.47524
DDB0169426	Hypothetical protein	1.51251
between_DDB0204612_and_DDB0204614		1.39024
DDB0203503	Protein of unknown function	1.26624
DDB0205855	Protein of unknown function	1.20462
DDB0186611	Hypothetical protein	1.18766
DDB0188903	Hypothetical protein	1.15405
DDB0205801	PT repeat containing protein	1.13573
DDB0202529	Hypothetical protein	1.12362
DDB0205795	Hypothetical protein	1.1036
DDB0187136	Hypothetical protein	1.09754
DDB0168852	Hypothetical protein	1.05678
DDB0168638	Hypothetical protein	1.04312
DDB0189210	Zinc finger, IBR domain, containing protein	1.02064
DDB0189894	Hypothetical protein	1.00918
DDB0168413	Hypothetical protein	1.00499
seq_not_in_DB	-	-1.00678
DDB0219822	Hypothetical membrane protein	-1.01431
DDB0219450	Hypothetical protein	-1.04027
DDB0204982	Hypothetical protein	-1.04392
DDB0190869	Hypothetical protein	-1.04533
DDB0186145	Hypothetical protein	-1.04735
DDB0205663	Hypothetical protein	-1.05585
DDB0202019	Hypothetical protein	-1.05653
DDB0187174	Hypothetical protein	-1.05732
DDB0186614	Hypothetical protein	-1.06498
DDB0188346	Hypothetical protein	-1.07641
DDB0168833	Hypothetical 127.0 kDa protein	-1.08636
DDB0188094	Protein of unknown function. Transmembrane proteins 14C	-1.11633
DDB0186205	Leucine Rich Repeat containing protein	-1.12478
DDB0205354	ML domain containing protein	-1.1319
DDB0185873	Protein of unknown function	-1.1347
DDB0206412	Hypothetical protein	-1.13759
DDB0183845	Hypothetical protein	-1.16085
DDB0169006	Hypothetical protein	-1.18087
DDB0168498	Similar to extracellular matrix protein ST310 (Dictyostelium discoideum)	-1.18195
DDB0202345	Leucine Rich Repeat containing protein	-1.18944
DDB0215958	Hypothetical protein	-1.18991
DDB0169434	EGF-like domain-containing protein	-1.22124
DDB0187118	Hypothetical protein	-1.22818
DDB0205997	Hypothetical protein	-1.24404
DDB0217061	Hypothetical protein	-1.25156
DDB0187781	Hypothetical protein	-1.29514
DDB0217772	Hypothetical protein	-1.30809
DDB0201744	Tetratricopeptide repeat containing protein	-1.337
DDB0183929	Hypothetical protein	-1.44324
DDB0204431	DUF829 family protein	-1.47657		-1.49297
DDB0204081	Hypothetical 127.0 kDa protein	-1.51228
DDB0203211	Hypothetical protein	-1.5547
DDB0216938	Hypothetical protein	-1.56454
DDB0206008	Hypothetical protein	-1.61941
DDB0185548	Putative cell surface glycoprotein	-1.63526		-1.77971
DDB0218302	Putative cell surface glycoprotein	-1.64946
DDB0188629	C-type lectin domain-containing protein	-1.65682
DDB0190363	Hypothetical protein	-1.67883
DDB0201745	FNIP Repeat-containing protein	-1.70331		-1.16283
DDB0206482	Hypothetical protein	-1.71111		-1.50711
DDB0217393	EGF-like domain-containing protein	-1.81911		-1.2627
DDB0188341	Hypothetical protein	-1.86722
DDB0217540	Hypothetical protein	-1.89114
DDB0187758	Hypothetical protein	-2.01119
DDB0202699	EGF-like domain-containing protein	-2.01527
DDB0185351	DD3-3, unknown protein	-2.01811
DDB0204919	Hypothetical protein	-2.13504	-1.01676	-1.11828
DDB0189588	expl1, expansin-like protein	-2.20205		-1.78813
DDB0219244	Hypothetical protein	-2.29635
DDB0188211	Hypothetical protein	-2.34379
DDB0167249	Hypothetical protein	-2.33913		-1.34784
DDB0186470	Hypothetical protein	-2.40176		-1.90889
DDB0169409	Hypothetical protein	-2.4374		-1.95093
DDB0202794	Hypothetical protein	-2.47655
DDB0167640	psiL, PA14 domain-containing protein	-2.51848		-1.60479
DDB0187470	Hypothetical protein	-2.55152		-2.10308
DDB0203989	Putative transmembrane protein	-2.56493		-1.73915
DDB0215273	ComF protein	-2.65493		-1.78727
DDB0188033	Hypothetical protein	-2.70828
DDB0216065	Hypothetical protein	-3.22251
DDB0188759	Putative transmembrane protein	-3.70089	-1.85494	-1.84595
