# Supplementary material for: Genome-wide transcriptional changes induced by phagocytosis or growth on bacteria in Dictyostelium
Source: BMC Genomics. 2008 Jun 17;9:291. doi: 10.1186/1471-2164-9-291 (PMC2443395; doi:10.1186/1471-2164-9-291)
Supplement: Additional file 2 — Complete list of genes regulated by phagocytosis and growth on bacteria (cluste 4). The genes are grouped in categories, according to the categorization scheme for D. discoideum that is based on the yeast classification scheme [37]. The DDB number of each gene is indicated on the first column (information can be collected by connecting to the dictyBase [36]), followed by the annotation. Annotations without acronyms in italics indicate genes, whose protein products are not unambiguously identified or are unknown. Values of log2 ratio for comparisons A, B or C (see Table 1) are shown in columns 3, 4 or 5, respectively. Positive values (up-regulation) are in yellow, negative values (down-regulation) in grey. [file 1471-2164-9-291-S2.xls]

## Sheet: Table S2
Additional File 2. Complete list of genes regulated by phagocytosis and growth on bacteria (cluster 4).
		log2ratio
		Comparison
DDB Name	Annotation	A	B	C
1 Metabolism
DDB0183832	achB, acetylcholinesterase	-1.92	-1.44
DDB0204389	ilvB, thiamine pyrophosphate-binding enzyme family protein	-2.08	-1.26
1.01 Amino-acid metabolism
DDB0186738	alat, alanine aminotransferase	1.88531	1.15294
DDB0218170	glnA3, glutamine synthetase type III	-2.40289	-2.0082
1.03 Nucleotide metabolism
DDB0192019	Deoxycytidine triphosphate deaminase	1.6401	1.46124
DDB0188181	cyd, cytidine deaminase (EC 3.5.4.5)	1.29438	1.29962
DDB0187063	mobt, 3-methyl-2-oxobutanoate hydroxymethyltransferase (EC 2.1.2.11)	-1.72748	-1.0398
DDB0218550	purC/E, phosphoribosylaminoimidazole carboxylase catalytic subunit (EC 4.1.1.21)	-2.23954	-1.81334
DDB0185636	guaB, inosine-5'-monophosphate dehydrogenase (EC 1.1.1.205)	-2.68428	-1.89953
DDB0204560	guaA, GMP synthase (EC 6.3.5.2)	-2.99591	-2.25003
1.05 C-compound and carbohydrate metabolism
DDB0185931	4-alpha-glucanotransferase	-1.32792	-1.62911
DDB0187034	gfpt, glucosamine-fructose-6-phosphate aminotransferase	-1.55895	-1.95792
1.06 Lipid, fatty-acid and isoprenoid metabolism
DDB0189182	Alpha/beta hydrolase fold-3 domain-containing protein	1.39	1.05
DDB0202131	sgmD, putative sphingomyelinase	1.35	1.03
DDB0188870	pank, pantothenate kinase (EC 2.7.1.33).	-1.66	-1.14
DDB0216754	sgmA, sphingomyelinase	-1.6716	-1.86659
DDB0217332	des9A, stearoyl-CoA desaturase (EC 1.14.99.5)	-1.93	-1.8
DDB0191822	sgmB, sphingomyelinase	-2.19296	-1.31505
DDB0188116	des9B, stearoyl-CoA desaturase (EC 1.14.99.5)	-2.37	-2.21
DDB0168980	Acyloxyacyl hydrolase	-2.44474	-1.87216
DDB0187917	accA, acetyl CoA carboxylase	-3.01	-2
DDB0189754	Esterase/lipase/thioesterase domain-containing protein	-3.48	-2.28
DDB0167446	pks16, putative fatty acid synthase	-4.22	-2.66
2 Energy
2.01 Glycolysis and gluconeogenesis, 2.10 Tricarboxylic-acid pathway
DDB0189117	pckC, phosphoenolpyruvate carboxykinase	-1.06639	-1.18457
DDB0168573	pckB, phosphoenolpyruvate carboxykinase	-1.38451	-1.77605
2.11 Electron transport
DDB0189392	FAD dependent oxidoreductase	-1.57443	-1.10399
2.25 Oxidation of fatty acids
DDB0204191	Putative enoyl-CoA hydratase/isomerase	1.1	1.35
DDB0217272	Putative acetyl-coenzyme A synthetase	-1.62485	-1.05348
11 Transcription
DDB0167131	RNA-binding region RNP-1 domain-containing protein	1.11205	1.33411
12 Protein synthesis
12.01 Ribosomal proteins
DDB0167043	mrt4, ribosomal protein L10 family protein	1.96341	1.29314
12.10 t-RNA synthetases
DDB0190276	trpS, tryptophanyl-tRNA synthetase	1.39005	1.06275
14.13 Proteolysis
DDB0218119	cprD, cysteine proteinase 4 (EC 3.4.22.-)	-1.13863	-1.02529
DDB0201880	psaB, puromycin-sensitive aminopeptidase-like protein	-1.24585	-1.62613
14.04 Vesicle traffic
DDB0216883	lvsD, BEACH domain-containing protein	-1.00231	-1.37632
DDB0169501	nsfA, N-ethylmaleimide-sensitive fusion protein	-1.21145	-1.85199
DDB0204411	dymA, dynamin like protein	-1.21526	-2.03552
DDB0204689	AP1B1, beta-adaptin	-1.29157	-2.10658
20 Transport facilitation
DDB0205768	Major intrinsic protein family, similar to Aquaporin-4	2.22717	1.48213
DDB0187945	Major facilitator superfamily	-1.37933	-1.1474
DDB0190036	Major Facilitator Superfamily. Nodulin-like protein.	-1.53382	-1.12579
DDB0204460	patA, Ca2+-ATPase	-2.62054	-1.61804
20.03.25 ABC Transporters
DDB0184187	abcA, ABC transporter A family protein	-1.31556	-1.44893
DDB0184186	abcA9, ABC transporter A family protein	-1.44504	-1.3828
DDB0187480	abcG3, ABC transporter G family protein	-1.64513	-1.92526
10 Cell cycle and DNA processing
DDB0189235	pefA, penta EF hand calcium binding protein (Apoptosis-linked gene 2)	1.34462	1.72842
70.04 Cytoskeleton
DDB0192061	ponA, ponticulin	1.88138	1.50522
DDB0205629	Vinculin-related protein	-1.0126	-1.18607
DDB0188056	myoE, myosin IE heavy chain	-1.41762	-1.16977
DDB0187596	akr1A, ankyrin repeat-containing protein	-1.74924	-1.18
DDB0219268	Putative actin binding protein pleckstrin homology (PH) domain-containing protein, calponin homology (CH) domain-containing protein, ras association (RA) domain-containing protein	-1.81216	-1.16166
DDB0167024	vilB, protovillin	-2.15935	-2.05787
DDB0219577	talA, filopodin - talin A	-2.61	-2.70279
DDB0185986	fia, filactin	-2.93976	-2.8372
32 Stress response
DDB0185728	grpE, molecular chaperone	1.81687	1.10185
DDB0205545	Hypoxia induced protein	1.58361	1.39462
30 Signal transduction
DDB0216720	tspC, tetraspanin family protein	1.20997	1.17174
DDB0184765	roco5, pleckstrin homology (PH) domain-containing protein, RhoGEF domain-containing protein, leucine-rich repeat-containing protein (LRR) protein kinase, TKL group tyrosine kinase-like protein, ROCO family protein kinase	-1.23706	-1.23781
30.05 Receptor proteins
DDB0185797	Hypothetical protein. LMBR1-like membrane protein	-1.30417	-1.63072
DDB0190807	fslB, frizzled and smoothened-like protein	-1.47579	-1.15429
30.01.05.05 G-proteins and regulators of GTPases
DDB0167384	DOCK family protein, putative guanine nucleotide exchange factor (GEF)	-1.33497	-1.04107
DDB0190683	Regulator of chromosome condensation domain-containing protein, rasGTPase-activating protein, rhoGEF domain-containing protein	-1.46688	-1.28545
DDB0217433	Putative regulator of G protein signaling	-1.68847	-1.44957
34.07 Adhesion
DDB0187788	sibB, type A von Willebrand factor (VWFA) domain-containing protein	-1.2	-1.9
99 Unknown function
DDB0204207	Hypothetical protein	2.81016	2.05834
DDB0186678	Hypothetical protein	2.77323	1.67347
DDB0217343	Hypothetical protein	2.60997	1.88716
DDB0167417	Hypothetical protein	1.53885	1.53197
DDB0188074	OSJNBb0005G07.5 protein	1.4325	1.27672
DDB0190506	WD domain, G-beta repeat- containing protein	1.12585	1.23474
DDB0185712	Hypothetical protein	1.08458	1.08339
DDB0185464	Hypothetical protein	-1.08467	-1.45108
DDB0217239	Hypothetical protein	-1.48237	-1.85768
DDB0206529	Hypothetical protein	-1.72617	-1.3439
DDB0203436	FNIP repeat-containing protein	-1.85619	-1.1049
DDB0218551	Hypothetical protein	-2.92	-2
DDB0190090	Hypothetical protein	-2.92077	-1.95102
DDB0219884	Hypothetical protein	-3.20282	-1.69958
Unknown function - Putative secreted or membrane proteins
DDB0217266	Hypothetical protein	4.5924	2.9884
DDB0168342	Hypothetical protein	3.4602	1.89143
DDB0205574	Kelch motif-containing protein	1.80938	1.0034
DDB0192219	Hypothetical protein	1.69534	1.15377
DDB0187877	Hypothetical protein	1.4734	1.12513
DDB0205913	Hypothetical protein	-1.19057	-2.20762
DDB0188419	psiH, PA14 domain-containing protein	-2.63613	-2.42311
DDB0187229	Hypothetical protein	-2.69597	-2.119
