# Supplementary material for: Genome-wide transcriptional changes induced by phagocytosis or growth on bacteria in Dictyostelium
Source: BMC Genomics. 2008 Jun 17;9:291. doi: 10.1186/1471-2164-9-291 (PMC2443395; doi:10.1186/1471-2164-9-291)
Supplement: Additional file 3 — Complete list of genes regulated by growth on bacteria (cluster 2/6). The genes are grouped in categories, according to the categorization scheme for D. discoideum that is based on the yeast classification scheme [37]. The DDB number of each gene is indicated on the first column (information can be collected by connecting to the dictyBase [36]), followed by the annotation. Annotations without acronyms in italics indicate genes, whose protein products are not unambiguously identified or are unknown. Values of log2 ratio for comparisons A, B or C (see Table 1) are shown in columns 3, 4 or 5, respectively. Positive values (up-regulation) are in yellow, negative values (down-regulation) in grey. [file 1471-2164-9-291-S3.xls]

## Sheet: Table S3
Additional File 3. Complete list of genes regulated by growth on bacteria (cluster 2/6).
		log2ratio
		Comparison
DDB Name	Annotation	A	B	C
1 Metabolism
DDB0217410	icmA-2, prenylcysteine methyltransferase		1.07
1.01 Amino-acid metabolism
DDB0168738	Putative arginine deiminase		-1.62	1.6
1.05 C-compound and carbohydrate metabolism
DDB0205601	glpV, glycogen phosphorylase 1 (EC 2.4.1.1)		-2.35337
1.06 Lipid, fatty-acid and isoprenoid metabolism
DDB0192027	ggps1, geranylgeranyl diphosphate synthase 1		1.03176
DDB0167299	Putative lipoxygenase		-1.01323
DDB0188248	Dihydroxyacetone phosphate acyltransferase (EC 2.3.1.42)		-1.64866
2 Energy
2.01 Glycolysis and gluconeogenesis, 2.10 Tricarboxylic-acid pathway
DDB0167055	pdhB, pyruvate dehydrogenase E1 beta subunit isoform 3 (EC 1.2.4.1).		1.06184
DDB0188367	scsA, succinyl-CoA ligase [GDP-forming] alpha-chain, mitochondrial precursor (EC 6.2.1.4)		1.04052
DDB0168479	pckA, phosphoenolpyruvate carboxykinase		-2.0543
2.07 Pentose phosphate pathway
DDB0204421	gnd, 6-phosphogluconate dehydrogenase		-2.191
2.11 Electron transport, 2.13 Respiration
DDB0206234	Electron transfer flavoprotein-ubiquinone oxidoreductase		-1.77362
DDB0201587	cox1/2, cytochrome-c oxidase subunit I and subunit II		-2.38994
70.16 Mitochondrion
DDB0192006	mcfG, mitochondrial carnitine/acylcarnitine carrier protein		1.11631
11 Transcription
DDB0190212	Cleavage and polyadenylation specificity factor 5-like protein		1.1
DDB0185824	elp1, RNA polymerase II elongator complex subunit		-1.29466
DDB0189763	rpc3, RNA polymerase III subunit		-1.32361
DDB0169421	agnA, argonaut-like protein		-1.38
DDB0185613	ddx3, putative RNA DEAD/DEAH box helicase		-1.92
12 Protein synthesis; 14 Protein modification
DDB0218678	stt3, oligosaccharyl transferase, STT3 subunit		-2.38
DDB0191696	Mannosyl-oligosaccharide alpha-1,2-mannosidase		-1.22
DDB0186582	nup107, nucleoporin 107		-1.26314
12.01 Ribosomal proteins
DDB0188436	Ribosomal protein S15 domain-containing protein		-1.43965	1.13995
12.04 Translation factors
DDB0185936	eIF2a, eukaryotic translation initiation factor 2A		-1.28
DDB0205040	eIF3s8, eukaryotic translation initiation factor 3 (eIF3) subunit 8		-1.92311
DDB0187915	efbA, elongation factor 2		-3.43404
12.10 t-RNA synthetases
DDB0191727	mileS, isoleucyl-tRNA synthetase		-1.92842
DDB0186501	leuS, leucyl-tRNA synthetase (EC 6.1.1.4)		-2.08608
DDB0187483	gluS, glutamyl-tRNA synthetase (EC 6.1.1.17)		-2.33797
DDB0218104	alaS, alanyl-tRNA synthetase		-2.3751
14.13 Proteolysis
DDB0188135	Der1-like family protein (Proteolysis in ER)		1.04934
DDB0167539	cand1, cullin-associated neddylation-disassociated protein 1		-1.5
DDB0219735	Thimet oligopeptidase (EC 3.4.24.15)		-2.01138
14.04 Vesicle traffic
DDB0204705	vps39, vacuolar protein sorting		-1.02
DDB0190675	vps18, vacuolar protein sorting		-1.4062
20 Transport facilitation
DDB0187297	vatA, vacuolar H+-ATPase A subunit		-2.65695
10 Cell cycle and DNA processing
DDB0167152	DEAD/DEAH box helicase, superkiller viralicidic activity 2-like protein (EC 3.6.1.-) (Fragment)		-1.05256	1.10021
DDB0215535	isw, myb domain-containing protein, SNF2-related protein, ATP-dependent chromatin-remodelling factor, CHR group protein helicase, C-terminal domain-containing protein		-1.51215	1.10679
DDB0191760	Telomerase-associated protein 1-like protein (TEP1) (EC 5.99.1.3)		-1.54763
DDB0217538	WD40 repeat protein. Similar to telomerase associated protein 1		-1.58
DDB0192046	dis3, exoribonuclease		-1.64476	1.20055
DDB0191045	top2, DNA topoisomerase II		-1.91818
70.04 Cytoskeleton
DDB0219592	mhkC, myosin heavy chain kinase C		-1.24583
32 Stress response
DDB0167478	Putative TCP-1/cpn60 chaperonin family member		-1.58059
DDB0191882	mhsp70, mitochondrial hsp70 precursor		-1.81379
DDB0167089	hspO, HSP70 protein		-3.05339
32.07 Detoxification
DDB0168578	Putative GST-related protein (EC 2.5.1.18)		1.1
30 Signal transduction
DDB0167070	ctnC, countin 3		1.61
DDB0188281	pde7, cAMP/cGMP phosphodiesterase		-1.04137
DDB0217628	cmfA, conditioned medium factor (CMF) (Density-sensing factor)		-2.39
DDB0183840	grlE, G-protein-coupled receptor family 3 protein 5		-1.67529
DDB0202560	Calponin homology (CH) domain, RasGAP domain-containing protein		-1.28838
99 Unknown function
DDB0186196	Hypothetical protein. PLAC8 family-domain containig protein		1.26065
DDB0167596	DUF614 family protein. conserved hypothetical protein similar to H. sapiens placenta-specific 8		1.12548
Null	-		1.07
DDB0218327	Hypothetical protein		1.01866
DDB0191895	HssA/2C/7E family protein		1.01392
DDB0216662	Hypothetical protein		-1.09628
DDB0191884	Hypothetical protein		-1.45446
DDB0218869	type A von Willebrand factor (VWFA) domain-containing protein MIF4G-like, type 3 domain-containing protein putative eukaryotic translation initiation factor 4 gamma (eIF4G)		-1.81432
DDB0217938	Hypothetical protein		-1.83017
Unknown function - Putative secreted or membrane proteins
DDB0185926	Hypothetical protein		1.01149
DDB0204247	V4-7, vegetative stage specific V4-7		-2.41884	2.45227
DDB0190611	Hypothetical protein		-1.11009
DDB0191818	Hypothetical protein		-1.12725
DDB0168790	orfR1062, protein of unknown function		-1.20231
seq_not_in_DB	-		-1.53901
