# Supplementary material for: Genome-wide transcriptional changes induced by phagocytosis or growth on bacteria in Dictyostelium
Source: BMC Genomics. 2008 Jun 17;9:291. doi: 10.1186/1471-2164-9-291 (PMC2443395; doi:10.1186/1471-2164-9-291)
Supplement: Additional file 4 — Enriched GO categories for genes in clusters 1/5/7 (genes regulated by phagocytosis). Additional file 4 lists the GO numbers and terms for biological processes, molecular functions, and cellular localizations that were found enriched in the GOAT analysis (see Figure 4) with the corresponding genes selected by GOAT. [file 1471-2164-9-291-S4.xls]

## Sheet: Table S4
Additional File 4. Enriched GO categories for genes in cluster 1/5/7.
		log2ratio
		Comparison
DDB Name	Gene	A	B	C
Genes up-regulated by phagocytic stimuli -cluster 1/5/7-
Biological process
GO:0009058; biosynthetic process (9/133 genes)
DDB0184575	Similar to Na+/H+ antiporter	1.58
DDB0204015	ldhA, D-lactate dehydrogenase	1.16323
DDB0185996	mrpl15, ribosomal protein L15	1.11981
DDB0167252	prodh, proline dehydrogenase	1.04357
DDB0187806	fmetdf, formylmethionine deformylase	1.03066
DDB0218191	Ribosomal protein S10	1.01291
GO:0015031; protein transport (3/26 genes)
DDB0187006	timm23, mitochondrial import inner membrane translocase, subunit Tim23	1.22671
DDB0187558	timm17, mitochondrial import inner membrane translocase, subunit Tim17	1.21398
DDB0186253	timm10, mitochondrial import inner membrane translocase subunit (TIM10)	1.00142
GO:0018193; peptidyl-amino acid modification (2/3 genes)
GO:0006519; amino acid and derivative metabolic process (2/10 genes)
DDB0169516	dph5, diphthamide biosynthesis protein 5	1.72
DDB0186679	dhps, deoxyhypusine synthase	1.08
GO:0042254; ribosome biogenesis and assembly (6/48 genes)
DDB0167740	Ribosome biogenesis regulatory protein homolog	1.63752
DDB0203843	eIF6, eukaryotic translation initiation factor 6	1.55116
DDB0185676	madt, dimethyladenosine transferase (EC 2.1.1.-)	1.21248
DDB0188692	tgfnp1, TGF beta-inducible nuclear protein 1	1.13407
DDB0204960	ddx18, putative RNA helicase	1.10627		1.32529
DDB0187500	jcdG, transcription factor jumonji	1.05
GO:0016125; sterol metabolism (2/17 genes)
DDB0192021	sqle, squalene monooxygenase	1.06255
DDB0190243	Emopamil binding thioredoxin-related protein	1.04
Molecular function
GO:0008565; protein transporter activity (2/10 genes)
DDB0187006	timm23, mitochondrial import inner membrane translocase, subunit Tim23	1.22671
DDB0187558	timm17, mitochondrial import inner membrane translocase, subunit Tim17	1.21398
GO:0016741; transferase activity\, transferring one-carbon groups (5/50 genes)
GO:0008168; methyltransferase activity (5/50 genes)
GO:0008757; S-adenosylmethionine-dependent methyltransferase activity (5/33 genes)
DDB0217941	Putative S-adenosylmethionine-dependent methyltransferase	1.7574		1.48461
DDB0187734	Methyltransferase type 11 domain-containing protein	1.15829
DDB0185676	madt, dimethyladenosine transferase (EC 2.1.1.-)	1.21248
DDB0169516	dph5, diphthamide biosynthesis protein 5	1.72
DDB0167566	Putative S-adenosylmethionine-dependent methyltransferase	1.01213
GO:0016616; oxidoreductase activity (2/8 genes)
DDB0184575	Similar to Na+/H+ antiporter	1.58
DDB0204015	ldhA, D-lactate dehydrogenase	1.16323
GO:0019842; folate metabolism (2/11 genes)
DDB0187716	ftcdA, formimidoyltransferase-cyclodeaminase (EC 2.1.2.5)	1.32034
DDB0184366	Cation transport protein	1.18273
Cellular component
GO:0031982; vesicle (4/44 genes)
GO:0031988; membrane-bound vesicle (4/44 genes)
GO:0030139; endocytic vesicle (4/29 genes)
GO:0045335; phagocytic vesicle (4/29 genes)
DDB0185738	hspP, HSP20-like chaperone	1.55468
DDB0203503	Protein of unknown function (polymorphic membrane protein repeat-containing protein)	1.26624
DDB0204015	ldhA, D-lactate dehydrogenase	1.16323
DDB0187734	Methyltransferase type 11 domain-containing protein	1.15829
GO:0005740; mitochondrial envelope (3/21 genes)
DDB0187006	timm23, mitochondrial import inner membrane translocase, subunit Tim23	1.22671
DDB0187558	timm17, mitochondrial import inner membrane translocase, subunit Tim17	1.21398
DDB0186253	timm10, mitochondrial import inner membrane translocase subunit (TIM10)	1.00142
Genes down-regulated by phagocytic stimuli -cluster 1/5/7-
Biological process
GO:0005975; carbohydrate metabolic process (6/48 genes)
DDB0217233	g6pd-2, glucose-6-phosphate dehydrogenase (EC 1.1.1.49)	-1.0496
DDB0217722	manH, beta-mannosidase	-1.37872
DDB0190788	Putative cellulase (glycosyl hydrolase family 5)	-1.42419
DDB0204822	nagB, beta-hexosaminidase A precursor (EC 3.2.1.52)	-1.93633		-1.23844
GO:0000270; peptidoglycan metabolic process (2/6 genes)
DDB0167552	lyEh1, lysozyme Eh-type	-1.348
DDB0206008	Hypothetical protein (peptidoglycan binding-like domain)	-1.61941
GO:0006800; oxygen and reactive oxygen species metabolic process (2/8 genes)
GO:0006979; response to oxidative stress (2/5 genes)
DDB0204808	AhpC/TSA family protein	-1.18449
DDB0217304	Putative ABC transporter AbcG17	-1.97572
GO:0006084; acetyl-CoA metabolism (2/5 genes)
DDB0205389	aclyA, ATP citrate lyase (EC 4.1.3.8)	-3.9
DDB0205386	aclyB, ATP citrate lyase (EC 4.1.3.8).	-4.25	-2.21	-2.04
GO:0006928; cell motility (2/4 genes)
GO:0016477; cell migration (2/3 genes)
DDB0202066	pakC, P21-Activated protein kinase	-1.16		-1.01
DDB0216608	tn-x1, similar to tenascin X	-2.91879		-1.70642
Molecular function
GO:0015238; drug transporter activity (2/7 genes)
DDB0184386	Major facilitator superfamily protein	-1.81313
DDB0217304	Putative ABC transporter AbcG17	-1.97572
GO:0003824; catalytic activity (39/785 genes)
DDB0186419	sdh, saccharopine dehydrogenase	-1.00323
DDB0218563	Putative phospholipid/glycerol acyltransferase	-1.0051
DDB0186510	Tyrosine specific protein phosphatases	-1.00975
DDB0217233	g6pd-2, glucose-6-phosphate dehydrogenase (EC 1.1.1.49)	-1.0496
DDB0186173	Histidine acid phosphatase	-1.06044
DDB0185725	cpacs, Cyclopropane-fatty-acyl-phospholipid synthase	-1.08629
DDB0202315	BA304I5.1, lipase (EC 3.1.1.3) (Fragment)	-1.09869
DDB0204253	clpeB, calcineurin-like phosphoesterase	-1.13
DDB0185873	Protein of unknown function	-1.1347
DDB0202066	pakC, P21-Activated protein kinase	-1.16		-1.01
DDB0168967	nrf-6, putative acyltransferase family protein	-1.16792
DDB0204808	AhpC/TSA family protein	-1.18449
DDB0219524	adhfe1, Fe-containing alcohol dehydrogenase 1	-1.19541
DDB0217008	Cytidine and deoxycytidylate deaminase	-1.24		-1.18
DDB0185652	Glucose/ribitol dehydrogenase family protein	-1.24014		-1.08997
DDB0204189	psd, phosphatidylserine decarboxylase proenzyme 2 precursor (EC 4.1.1.65)	-1.25
DDB0188774	External rotenone-insensitive NADPH dehydrogenase	-1.25902
DDB0186131	prsA, phosphoribosyl pyrophosphate synthetase	-1.36673
DDB0167345	Glucose/ribitol dehydrogenase family protein	-1.40544
DDB0188841	Glucose/ribitol dehydrogenase family protein	-1.58831
DDB0215923	Zinc finger, N-recognin domain-containing protein	-1.69751
DDB0205428	cprE1, similar to cysteine proteinase 5 (EC 3.4.22.-).	-1.71847		-1.31321
DDB0187583	MGC68542 protein	-1.74156
DDB0186460	clpeD, calcineurin-like phosphoesterase	-1.8
DDB0204837	clpeE, calcineurin-like phosphoesterase	-1.86
DDB0217304	Putative ABC transporter AbcG17	-1.97572
DDB0216917	Glucose/ribitol dehydrogenase family protein	-1.97907		-1.23091
DDB0167727	Similar to carboxypeptidase (Homo sapiens) vitellogenic-like	-2.08076		-1.45895
DDB0206002	achA, acetylcholinesterase	-2.14		-1.26
DDB0188966	dnase2, deoxyribonuclease II	-2.34963
DDB0191955	clpeF, calcineurin-like phosphoesterase	-2.53
DDB0187375	chdh, choline dehydrogenase	-2.74256
DDB0190742	Glucose/ribitol dehydrogenase family protein	-3.33598		-1.89989
GO:0016491; oxidoreductase activity (10/146 genes)
DDB0186419	sdh, saccharopine dehydrogenase	-1.00323
DDB0217233	g6pd-2, glucose-6-phosphate dehydrogenase (EC 1.1.1.49)	-1.0496
DDB0219524	adhfe1, Fe-containing alcohol dehydrogenase 1	-1.19541
DDB0185652	Glucose/ribitol dehydrogenase family protein	-1.24014		-1.08997
DDB0188774	External rotenone-insensitive NADPH dehydrogenase	-1.25902
DDB0167345	Glucose/ribitol dehydrogenase family protein	-1.40544
DDB0188841	Glucose/ribitol dehydrogenase family protein	-1.58831
DDB0216917	Glucose/ribitol dehydrogenase family protein	-1.97907		-1.23091
DDB0187375	chdh, choline dehydrogenase	-2.74256
DDB0190742	Glucose/ribitol dehydrogenase family protein	-3.33598		-1.89989
GO:0016787; hydrolase activity (21/292 genes)
DDB0186510	Putative tyrosine specific protein phosphatase	-1.00975
DDB0186173	Histidine acid phosphatase	-1.06044
DDB0202315	BA304I5.1, lipase (EC 3.1.1.3) (Fragment)	-1.09869
DDB0204253	clpeB, calcineurin-like phosphoesterase	-1.13
DDB0185873	Protein of unknown function	-1.1347
DDB0204808	AhpC/TSA family protein	-1.18449
DDB0217008	Cytidine and deoxycytidylate deaminase	-1.24		-1.18
DDB0205428	cprE1, similar to cysteine proteinase 5 (EC 3.4.22.-).	-1.71847		-1.31321
DDB0186460	clpeD, calcineurin-like phosphoesterase	-1.8
DDB0204837	clpeE, calcineurin-like phosphoesterase	-1.86
DDB0217304	Putative ABC transporter AbcG17	-1.97572
DDB0167727	Similar to carboxypeptidase (Homo sapiens) vitellogenic-like	-2.08076		-1.45895
DDB0206002	achA, acetylcholinesterase	-2.14		-1.26
DDB0188966	dnase2, deoxyribonuclease II	-2.34963
DDB0191955	clpeF, calcineurin-like phosphoesterase	-2.53
GO:0016798; glycosyl hydrolase activity (4/33 genes)
DDB0167552	lyEh1, lysozyme Eh-type	-1.348
DDB0217722	manH, beta-mannosidase	-1.37872
DDB0190788	Putative cellulase (glycosyl hydrolase family 5)	-1.42419
DDB0204822	nagB, beta-hexosaminidase A precursor (EC 3.2.1.52)	-1.93633		-1.23844
GO:0003878; ATP citrate synthase activity (2/2 genes)
DDB0205389	aclyA, ATP citrate lyase (EC 4.1.3.8)	-3.9
DDB0205386	aclyB, ATP citrate lyase (EC 4.1.3.8).	-4.25	-2.21	-2.04
GO:0046983; protein dimerization activity (2/9 genes)
DDB0201767	Hypothetical AT4g38220/F20D10_340 (peptidase)	-1.17971
DDB0204719	Aminobenzoyl-glutamate utilization protein A homolog	-1.74184		-1.0568
GO:0019899; enzyme binding (2/4 genes)
DDB0202066	pakC, P21-Activated protein kinase	-1.16		-1.01
DDB0206002	achA, acetylcholinesterase	-2.14		-1.26
Cellular component
GO:0005829; cytosol (4/37 genes)
DDB0201767	Putative AT4g38220/F20D10_340 peptidase	-1.17971
DDB0204808	AhpC/TSA family protein	-1.18449
DDB0204189	psd, phosphatidylserine decarboxylase proenzyme 2 precursor (EC 4.1.1.65)	-1.25
DDB0186131	prsA, phosphoribosyl pyrophosphate synthetase	-1.36673
GO:0000323; lytic vacuole (2/8 genes)
DDB0202315	BA304I5.1, lipase (EC 3.1.1.3) (Fragment)	-1.09869
DDB0204189	psd, phosphatidylserine decarboxylase proenzyme 2 precursor (EC 4.1.1.65)	-1.25
