# Supplementary material for: Genome-wide transcriptional changes induced by phagocytosis or growth on bacteria in Dictyostelium
Source: BMC Genomics. 2008 Jun 17;9:291. doi: 10.1186/1471-2164-9-291 (PMC2443395; doi:10.1186/1471-2164-9-291)
Supplement: Additional file 5 — Enriched GO categories for genes in cluster 4 and cluster 2/6. Additional file 5 lists the GO numbers and terms for biological processes, molecular functions, and cellular localizations that were found enriched in the GOAT analysis (see Figure 5) with the corresponding genes selected by GOAT. In cluster 4 and 2/6 no enriched GO terms were detected by the GOAT analysis for up-regulated genes. [file 1471-2164-9-291-S5.xls]

## Sheet: Table S5
Additional File 5. Enriched categories for genes in cluster 4 and clusters 2/6.
		log2ratio
		Comparison
DDB Name	Gene	A	B	C
Genes down-regulated by phagocytosis and growth on bacteria -cluster 4-
Biological process
GO:0006629; lipid metabolic process (4/67 genes)
DDB0189392	FAD dependent oxidoreductase	-1.57443	-1.10399
DDB0168980	Acyloxyacyl hydrolase	-2.44474	-1.87216
GO:0019752; carboxylic acid metabolic process (3/39 genes)
DDB0189117	pckC, phosphoenolpyruvate carboxykinase	-1.06639	-1.18457
GO:0006631; fatty acid metabolic process (2/14 genes)
GO:0006636; fatty acid desaturation (2/2 genes)
GO:0006633; fatty acid biosynthetic process (2/11 genes)
DDB0217332	des9A, stearoyl-CoA desaturase (EC 1.14.99.5)	-1.93	-1.8
DDB0188116	des9B, stearoyl-CoA desaturase (EC 1.14.99.5)	-2.37	-2.21
Molecular function
GO:0016705; oxidoreductase activity (2/12 genes)
GO:0016215; CoA desaturase activity (2/2 genes)
GO:0004768; stearoyl-CoA 9-desaturase activity (2/2 genes)
DDB0217332	des9A, stearoyl-CoA desaturase (EC 1.14.99.5)	-1.93	-1.8
DDB0188116	des9B, stearoyl-CoA desaturase (EC 1.14.99.5)	-2.37	-2.21
Cellular component
GO:0016020; membrane (4/252 genes)
GO:0044425; membrane part (3/150 genes)
GO:0031224; intrinsic to membrane (3/126 genes)
DDB0187945	Major facilitator superfamily	-1.37933	-1.1474
DDB0187229	Hypothetical integral membrane protein	-2.69597	-2.119
GO:0005783; endoplasmic reticulum (2/23 genes)
DDB0217332	des9A, stearoyl-CoA desaturase (EC 1.14.99.5)	-1.93	-1.8
DDB0188116	des9B, stearoyl-CoA desaturase (EC 1.14.99.5)	-2.37	-2.21
Genes down-regulated by phagocytosis and growth on bacteria -cluster 2 and 6-
Biological process
GO:0044237; cellular metabolic process (7/626 genes)
GO:0006118; electron transport (3/69 genes)
DDB0167299	Putative lipoxygenase		-1.01323
DDB0188281	pde7, cAMP/cGMP phosphodiesterase		-1.04137
DDB0191696	Mannosyl-oligosaccharide alpha-1,2-mannosidase		-1.22
DDB0188248	Dihydroxyacetone phosphate acyltransferase (EC 2.3.1.42)		-1.64866
DDB0206234	Electron transfer flavoprotein-ubiquinone oxidoreductase		-1.77362
DDB0219735	Thimet oligopeptidase (EC 3.4.24.15)		-2.01138
DDB0201587	cox1/2, cytochrome-c oxidase subunit I and subunit II		-2.38994
Molecular function
GO:0016491; oxidoreductase activity (4/146 genes)
DDB0167299	Putative lipoxygenase		-1.01323
DDB0188248	Dihydroxyacetone phosphate acyltransferase (EC 2.3.1.42)		-1.64866
DDB0206234	Electron transfer flavoprotein-ubiquinone oxidoreductase		-1.77362
DDB0201587	cox1/2, cytochrome-c oxidase subunit I and subunit II		-2.38994
GO:0043167; ion binding (4/202 genes)
GO:0046872; metal ion binding (4/202 genes)
GO:0043169; cation binding (4/184 genes)
DDB0167299	Putative lipoxygenase		-1.01323
DDB0191696	Mannosyl-oligosaccharide alpha-1,2-mannosidase		-1.22
DDB0219735	Thimet oligopeptidase (EC 3.4.24.15)		-2.01138
DDB0201587	cox1/2, cytochrome-c oxidase subunit I and subunit II		-2.38994
Cellular component
GO:0043227; membrane-bound organelle (4/269 genes)
GO:0019866; organelle inner membrane (2/20 genes)
GO:0005737; cytoplasm (4/290 genes)
DDB0191696	Mannosyl-oligosaccharide alpha-1,2-mannosidase		-1.22
DDB0188248	Dihydroxyacetone phosphate acyltransferase (EC 2.3.1.42)		-1.64866
DDB0206234	Electron transfer flavoprotein-ubiquinone oxidoreductase		-1.77362
DDB0201587	cox1/2, cytochrome-c oxidase subunit I and subunit II		-2.38994
