# Supplementary material for: Genome-wide transcriptional changes induced by phagocytosis or growth on bacteria in Dictyostelium
Source: BMC Genomics. 2008 Jun 17;9:291. doi: 10.1186/1471-2164-9-291 (PMC2443395; doi:10.1186/1471-2164-9-291)
Supplement: Additional file 6 — A selection of genes from comparison D (V12M2 vs. AX2 growing on bacteria). The table shows all the differentially expressed genes encoding cytoskeletal proteins found in comparison D. In addition a few genes encoding putative membrane proteins are listed, which are strongly up-regulated and/or are characterized by interesting domains. A complete list of all genes in this comparison is available at ArrayExpress as indicated in the Methods section. [file 1471-2164-9-291-S6.xls]

## Sheet: Table S6
Additional File 6. Selection of genes from comparison D (V12M2 vs. AX2 growing on E.coli).
DDB Name	Annotation	Comparison D (log2ratio)
Cytoskeleton
DDB0216785	proC, profilin III	2.09047
DDB0204330	mlcE, essential myosin light chain (ELC)	2.06
DDB0184576	arcC, actin related protein 2/3 complex, 21 kDa subunit	1.77343
DDB0184511	Calponin homology (CH) domain-containing protein	1.71704
DDB0216663	abnA, actobindin	1.67035
DDB0187504	limD1, LIM protein	1.58228
DDB0216589	acpA, subunit of heterodimeric actin capping protein cap32/34 (CAP32)	1.5615
DDB0203493	mlcR, regulatory myosin light chain (RLC)	1.47969
DDB0192207	coaA, coactosin	1.3284
DDB0205888	mlkA, myosin light chain kinase (EC 2.7.1.117)	1.16739
DDB0204437	limC, LIM protein	1.15518
DDB0184433	carmil, capping protein, arp2/3 and Myosin I Linker	-1
DDB0219592	mhkC, myosin heavy chain kinase C	-1.00667
DDB0190886	ankyrin-repeats containing protein	-1.01292
DDB0202463	Fimbrin-related RasGAP protein	-1.02898
DDB0190413	forE, formin homology protein	-1.07173
DDB0205967	forA, formin homology protein	-1.1172
DDB0169505	enlA, fimbrin B	-1.13355
DDB0205771	Villin headpiece domain-containing protein	-1.14928
DDB0205197	dynA, dynactin A	-1.16
DDB0202969	myoC, myosin IC	-1.24927
DDB0201756	ankyrin-repeat containing protein	-1.50468
DDB0203684	Ankyrin repeat containing protein (Fragment)	-1.77521
DDB0167739	napA, component of SCAR regulatory complex	-1.8
DDB0188001	vilA, villidin	-1.82118
DDB0219239	talB, talin homolog	-2.43704
Membrane proteins
DDB0218607	Peptidoglycan-binding LysM domain containing protein	5.06681
DDB0190107	Putative cell surface glycoprotein	4.00933
DDB0216613	Putative cell surface glycoprotein	3.92702
DDB0190517	Putative cell surface glycoprotein	3.23939
DDB0189707	psiS, PA14 domain-containing protein	2.41646
DDB0189134	Putative cell surface glycoprotein	2.17119
DDB0190041	Plexin repeat-containing protein	2.08078
DDB0168342	Putative cell surface glycoprotein	1.24385
DDB0168340	Putative cell surface glycoprotein	1.06184
DDB0205574	Kelch motif-containing protein	0.863584
DDB0219898	Putative cell surface glycoprotein	0.817555
