# Supplementary material for: Genome-wide transcriptional changes induced by phagocytosis or growth on bacteria in Dictyostelium
Source: BMC Genomics. 2008 Jun 17;9:291. doi: 10.1186/1471-2164-9-291 (PMC2443395; doi:10.1186/1471-2164-9-291)
Supplement: Additional file 7 — Genes in common between microarray and proteomic profile. List of the genes differentially regulated in the microarray, whose protein products are among the 179 proteins identified in the phagosomal proteome (35). The comparisons A-D are as in Table 1. [file 1471-2164-9-291-S7.xls]

## Sheet: Table S7
Additional File 7. Genes in common between microarray and proteomic profile.
		log2ratio
		Comparison
DDB Name	Annotation	A	B	C	D
1 Metabolism
DDB0169112	NAD-dependent epimerase/dehydratase family protein	1.28738			1.97151
DDB0187958	gchA, GTP cyclohydrolase I (EC 3.5.4.16)	-2.1597		-1.68154	1.10744
DDB0187393	NAD-dependent epimerase/dehydratase family protein				1.39598
DDB0218719	prdx5, peroxiredoxin				1.69503
DDB0219578	Glucose/ribitol dehydrogenase family protein				1.3536
1.1 Amino-acid metabolism
DDB0204015	ldhA, D-lactate dehydrogenase	1.16323			1.72503
DDB0169465	ddcB, diaminopimelate decarboxylase	-1.67699		-1.07968
DDB0218170	glnA3, glutamate-ammonia ligase	-2.40289	-2.0082		-1.46181
DDB0203991	serA, 3-phosphoglycerate dehydrogenase	-3.41135	-1.63269	-1.77866
DDB0189404	argE, acetylornithine deacetylase (EC 3.5.1.16)				1.38625
1.3 Nucleotide metabolism
DDB0186131	prsA, phosphoribosyl pyrophosphate synthetase	-1.36673
DDB0217901	purH, AICAR transformylase/IMP cyclohydrolase	-1.56508
DDB0204560	guaA, GMP synthase (EC 6.3.5.2)	-2.99591	-2.25003		-1.15365
1.6 Lipid, fatty-acid and isoprenoid metabolism
DDB0205389	aclyA, ATP citrate lyase (EC 4.1.3.8)	-3.9			-2.63
DDB0205386	aclyB, ATP citrate lyase (EC 4.1.3.8)	-4.25	-2.21	-2.04	-1.35
2.4 Respiration and electron transport
DDB0184402	fhbB, flavohemoglobin	1.7		1.07	1.41
DDB0187559	pgkA, phosphoglycerate kinase				1.1706
12 Protein synthesis; 14 Protein modification
DDB0187915	efbA, elongation factor 2			-3.43404	-2.15189
DDB0202301	Putative SAM-dependent methyltransferase				1.06563
DDB0205582	lysS, lysyl-tRNA synthetase (EC 6.1.1.6)				-1.01088
DDB0186082	glyS, glycyl-tRNA synthetase				-1.36472
DDB0217611	asnS1, asparaginyl-tRNA synthetase				-1.46399
6.4 Vesicle traffic
DDB0204411	dymA, dynamin like protein	-1.21526	-2.03552		-2.29905
DDB0203743	sarA, GTP-binding protein Sar1A				1.43229
DDB0190210	rab7A, rab GTPase 7				1.36608
DDB0217073	vps5, putative sorting nexin				-1.46441
DDB0205268	Protein related to Sec23/Sec24				-1.78945
20 Transport facilitation
DDB0187297	vatA, vacuolar H+-ATPase A subunit			-2.65695
DDB0167789	vatH, vacuolar ATP synthase subunit H				1.4208
DDB0167361	vatE, vacuolar H+-ATPase E subunit				1.26878
10 Cell cycle and DNA processing
DDB0189235	pefA, penta-EF-hand Ca2+-binding protein (Apoptosis-linked gene 2)	1.34462	1.72842		3.08944
9.1 Cytoskeleton
DDB0188380	sevA, severin	-3.14	-1.19	-1.95
DDB0192207	coaA, coactosin		-1.27405		1.3284
10 Stress response
DDB0185738	hspP, HSP20-like chaperone	1.55468
DDB0217453	Putative glutathione S-transferase	-2.57723			1.96761
DDB0167089	hspO, HSP70 protein		-3.05339
DDB0219363	djn4, heat shock protein DnaJ				-1.08596
DDB0204641	cct3, chaperonin containing TCP1 gamma subunit				-1.27955
DDB0190878	hspB, heat shock cognate protein Hsc70-1				-1.39582
DDB0218511	crtA, calreticulin				-1.95241
DDB0184362	sti1, stress-induced-phosphoprotein 1				-2.36599
DDB0216574	hspD, heat shock cognate 90 kDa protein				-3.00146
11 Signal transduction
DDB0190298	nxnA, annexin VII (Synexin)	-1.76968
34.07 Adhesion
DDB0217373	Discoidin I, A chain				4.73109
DDB0217357	Discoidin I, C chain and B chain				4.70449
DDB0184500	dscE, discoidin II				4.19757
DDB0186681	cadA, calcium-dependent cell adhesion molecule-1(gp24)				3.40748
DDB0205897	gp130, glycoprotein 130				1.02369
99 Unknown function
DDB0187734	Methyltransferase type 11 domain-containing protein	1.15829
DDB0188978	Hypothetical protein				4.34224
DDB0168691	Recoverin family protein				-1.03487
Unknown function - Putative secreted or membrane proteins
DDB0203503	Putative transmembrane protein	1.26624
DDB0203989	Hypothetical protein	-2.56493		-1.73915
